# Supplementary material for: From Gel to Crystal: Mechanism of HfO2 and ZrO2 Nanocrystal Synthesis in Benzyl Alcohol
Source: J Am Chem Soc. 2024 Apr 8;146(15):10723–34. doi: 10.1021/jacs.4c00678 (PMC11027147; doi:10.1021/jacs.4c00678)
Supplement: Supplementary file 3 — ja4c00678_si_003.zip [file ja4c00678_si_003.zip]

Archive with 5 entries (5 files):
- XYZ files/XYZcoordinates_ZrCl2OBn2_2THF_cis.xyz
- XYZ files/XYZcoordinates_ZrCl2OBn2_2THF_trans.xyz
- XYZ files/XYZcoordinates_ZrCl3OBn_2THF.xyz
- XYZ files/XYZcoordinates_ZrCl4_2THF.xyz
- XYZ files/XYZcoordinates_ZrClOBn3_2THF.xyz
