# Supplementary material for: From Gel to Crystal: Mechanism of HfO2 and ZrO2 Nanocrystal Synthesis in Benzyl Alcohol
Source: J Am Chem Soc. 2024 Apr 8;146(15):10723–34. doi: 10.1021/jacs.4c00678 (PMC11027147; doi:10.1021/jacs.4c00678)
Supplement: Supplementary file 3 — ja4c00678_si_003.zip [file ja4c00678_si_003.zip › XYZ files/XYZcoordinates_ZrCl2OBn2_2THF_cis.xyz]

 Zr                 0.971914      0.009366     -0.163063
 Cl                 1.604732     -1.690277     -1.947751
 Cl                 1.618357      1.839903     -1.829913
 O                 -1.104106      0.032469     -1.035815
 C                 -1.426616      0.072846     -2.467298
 C                 -2.328759     -0.000472     -0.224972
 C                 -2.905251      0.439967     -2.504907
 H                 -0.755579      0.800806     -2.923761
 H                 -1.220777     -0.920289     -2.875511
 C                 -3.450107     -0.231937     -1.234160
 H                 -2.212874     -0.800126      0.507297
 H                 -2.408542      0.964422      0.280596
 H                 -3.388284      0.086304     -3.419632
 H                 -3.029652      1.526117     -2.444433
 H                 -3.598607     -1.304160     -1.395979
 H                 -4.394207      0.199748     -0.891964
 O                  3.143172     -0.009872      0.519621
 C                  3.973523      1.183917      0.689769
 C                  3.961314     -1.224205      0.597241
 C                  5.400866      0.683830      0.500455
 H                  3.644799      1.911853     -0.052468
 H                  3.794837      1.567483      1.700121
 C                  5.331822     -0.742815      1.068176
 H                  3.462042     -1.906772      1.287471
 H                  3.979229     -1.665631     -0.402107
 H                  6.127971      1.317019      1.015441
 H                  5.654723      0.662735     -0.564231
 H                  5.380831     -0.722351      2.162330
 H                  6.133798     -1.389549      0.703348
 O                  0.546461     -1.515700      1.010365
 C                  0.441354     -2.918919      1.143792
 H                  0.794186     -3.199947      2.146177
 H                  1.089380     -3.399728      0.398857
 C                 -0.985051     -3.394215      0.955778
 C                 -1.435758     -3.793162     -0.309663
 C                 -1.881294     -3.416180      2.032316
 C                 -2.756389     -4.209151     -0.493480
 H                 -0.743891     -3.772286     -1.147673
 C                 -3.203249     -3.826790      1.850820
 H                 -1.537899     -3.111921      3.018256
 C                 -3.643275     -4.225467      0.586204
 H                 -3.090585     -4.529004     -1.476886
 H                 -3.886643     -3.843561      2.695404
 H                 -4.669211     -4.554047      0.444837
 O                  0.532096      1.456090      1.099438
 C                  0.403003      2.844734      1.327844
 H                  1.083919      3.383699      0.655669
 H                  0.699152      3.055383      2.364984
 C                 -1.017282      3.319391      1.095993
 C                 -1.408282      3.789943     -0.164954
 C                 -1.968255      3.262942      2.122919
 C                 -2.724913      4.195981     -0.393117
 H                 -0.674451      3.827297     -0.965689
 C                 -3.286202      3.665075      1.896964
 H                 -1.671687      2.902222      3.105011
 C                 -3.667173      4.132755      0.636874
 H                 -3.013320      4.569852     -1.371975
 H                 -4.012606      3.620311      2.703822
 H                 -4.690289      4.453507      0.461099
