# Supplementary material for: From Gel to Crystal: Mechanism of HfO2 and ZrO2 Nanocrystal Synthesis in Benzyl Alcohol
Source: J Am Chem Soc. 2024 Apr 8;146(15):10723–34. doi: 10.1021/jacs.4c00678 (PMC11027147; doi:10.1021/jacs.4c00678)
Supplement: Supplementary file 3 — ja4c00678_si_003.zip [file ja4c00678_si_003.zip › XYZ files/XYZcoordinates_ZrCl2OBn2_2THF_trans.xyz]

 Zr                 0.000080      0.431205      0.000407
 Cl                 0.659010      0.400749      2.433009
 O                  0.000790     -1.820554     -0.000008
 C                  1.082123     -2.652575      0.539302
 C                 -1.080174     -2.653105     -0.539217
 C                  0.769274     -4.056927      0.033358
 H                  2.024724     -2.235479      0.183995
 H                  1.038241     -2.570601      1.629083
 C                 -0.766943     -4.057162     -0.032722
 H                 -2.022965     -2.236178     -0.184236
 H                 -1.036113     -2.571511     -1.629022
 H                  1.171151     -4.825807      0.698066
 H                  1.196147     -4.209504     -0.963551
 H                 -1.193778     -4.209465      0.964243
 H                 -1.168589     -4.826419     -0.697132
 O                 -0.000676      2.686959      0.000592
 C                  0.842327      3.514393     -0.861984
 C                 -0.845143      3.513958      0.862056
 C                  0.266129      4.920614     -0.720829
 H                  1.868238      3.439587     -0.489799
 H                  0.781607      3.097893     -1.868690
 C                 -0.270526      4.920730      0.720198
 H                 -1.870783      3.437748      0.489409
 H                 -0.784489      3.098205      1.869077
 H                 -0.550234      5.071258     -1.434880
 H                  1.021511      5.690377     -0.897869
 H                 -1.026763      5.689750      0.896800
 H                  0.545664      5.072647      1.434188
 O                 -1.895086      0.484310      0.555884
 C                 -3.097858      0.478399      1.262379
 H                 -3.433872      1.519314      1.409810
 H                 -2.935169      0.060515      2.267645
 C                 -4.204039     -0.293555      0.561576
 C                 -5.240097     -0.865651      1.310617
 C                 -4.229737     -0.409173     -0.834292
 C                 -6.289981     -1.534226      0.679464
 H                 -5.223820     -0.789530      2.395975
 C                 -5.277490     -1.084426     -1.464894
 H                 -3.421189      0.020953     -1.417939
 C                 -6.311209     -1.645910     -0.712566
 H                 -7.085700     -1.974634      1.274285
 H                 -5.284875     -1.169910     -2.548247
 H                 -7.124997     -2.170205     -1.205848
 Cl                -0.658806      0.400974     -2.432325
 O                  1.895166      0.485772     -0.555246
 C                  3.097721      0.480296     -1.262132
 H                  3.433565      1.521315     -1.409195
 H                  2.934767      0.062851     -2.267538
 C                  4.204194     -0.291822     -0.561975
 C                  5.239800     -0.864018     -1.311566
 C                  4.230605     -0.407514      0.833879
 C                  6.289938     -1.532747     -0.680979
 H                  5.222970     -0.787860     -2.396916
 C                  5.278614     -1.082904      1.463919
 H                  3.422381      0.022634      1.417972
 C                  6.311882     -1.644475      0.711032
 H                  7.085284     -1.973235     -1.276232
 H                  5.286544     -1.168426      2.547270
 H                  7.125863     -2.168876      1.203872
