# Supplementary material for: From Gel to Crystal: Mechanism of HfO2 and ZrO2 Nanocrystal Synthesis in Benzyl Alcohol
Source: J Am Chem Soc. 2024 Apr 8;146(15):10723–34. doi: 10.1021/jacs.4c00678 (PMC11027147; doi:10.1021/jacs.4c00678)
Supplement: Supplementary file 3 — ja4c00678_si_003.zip [file ja4c00678_si_003.zip › XYZ files/XYZcoordinates_ZrCl3OBn_2THF.xyz]

 Zr                 0.815501      0.344825      0.070642
 Cl                 1.078239      0.811232      2.478460
 Cl                 0.592055     -0.161644     -2.373136
 Cl                 2.086405      2.405889     -0.563035
 O                 -1.049033      1.583587      0.019585
 C                 -1.381345      2.578531     -1.012742
 C                 -2.085592      1.548780      1.062867
 C                 -2.516697      3.390959     -0.401327
 H                 -0.470096      3.139644     -1.219030
 H                 -1.682970      2.023067     -1.904887
 C                 -3.238491      2.358494      0.479725
 H                 -2.319803      0.501187      1.252479
 H                 -1.651803      2.000511      1.958959
 H                 -3.161817      3.824622     -1.169771
 H                 -2.116012      4.206340      0.209831
 H                 -3.883353      1.714417     -0.126173
 H                 -3.847199      2.815084      1.264435
 O                  2.766279     -0.762919      0.120476
 C                  4.020051     -0.247765      0.692392
 C                  2.981640     -2.069159     -0.511733
 C                  5.101469     -1.118954      0.065934
 H                  4.074035      0.810288      0.436563
 H                  3.948489     -0.364324      1.777592
 C                  4.393235     -2.473911     -0.095197
 H                  2.196052     -2.735775     -0.152421
 H                  2.874788     -1.924939     -1.590090
 H                  5.992687     -1.174618      0.696061
 H                  5.394606     -0.718791     -0.910068
 H                  4.373682     -3.011603      0.858591
 H                  4.864277     -3.118874     -0.841253
 O                 -0.208145     -1.296990      0.346049
 C                 -0.971373     -2.378524     -0.150829
 H                 -0.727966     -3.271944      0.439965
 H                 -0.680657     -2.558810     -1.194396
 C                 -2.456960     -2.096751     -0.071259
 C                 -3.132664     -1.547541     -1.168768
 C                 -3.171017     -2.353468      1.106732
 C                 -4.497768     -1.262106     -1.090791
 H                 -2.582010     -1.345806     -2.083901
 C                 -4.534245     -2.064673      1.189198
 H                 -2.654222     -2.782751      1.961639
 C                 -5.200663     -1.518789      0.089079
 H                 -5.013939     -0.848492     -1.952919
 H                 -5.077417     -2.272434      2.106824
 H                 -6.263577     -1.302265      0.148805
