# Supplementary material for: From Gel to Crystal: Mechanism of HfO2 and ZrO2 Nanocrystal Synthesis in Benzyl Alcohol
Source: J Am Chem Soc. 2024 Apr 8;146(15):10723–34. doi: 10.1021/jacs.4c00678 (PMC11027147; doi:10.1021/jacs.4c00678)
Supplement: Supplementary file 3 — ja4c00678_si_003.zip [file ja4c00678_si_003.zip › XYZ files/XYZcoordinates_ZrCl4_2THF.xyz]

 Zr                 0.000000      0.000003      0.000010
 Cl                 0.045320      0.413007     -2.419652
 Cl                -0.045356     -2.419655     -0.413012
 Cl                 0.045352     -0.413016      2.419665
 Cl                -0.045313      2.419663      0.413014
 O                  2.221456     -0.000013     -0.000005
 C                  3.060824      0.670211      1.010936
 C                  3.060805     -0.670245     -1.010957
 C                  4.461249      0.649672      0.410638
 H                  2.640177      1.664341      1.165040
 H                  2.975753      0.086173      1.930744
 C                  4.461247     -0.649681     -0.410699
 H                  2.640165     -1.664382     -1.165033
 H                  2.975701     -0.086224     -1.930772
 H                  5.230851      0.665903      1.186352
 H                  4.611658      1.516961     -0.240392
 H                  4.611691     -1.516967      0.240328
 H                  5.230827     -0.665900     -1.186436
 O                 -2.221456      0.000021      0.000030
 C                 -3.060803      1.011007     -0.670148
 C                 -3.060813     -1.010949      0.670229
 C                 -4.461233      0.410716     -0.649695
 H                 -2.975752      1.930764     -0.086028
 H                 -2.640123      1.165198     -1.664251
 C                 -4.461285     -0.410753      0.649584
 H                 -2.975636     -1.930754      0.086207
 H                 -2.640223     -1.165015      1.664390
 H                 -4.611599     -0.240239     -1.517045
 H                 -5.230837      1.186430     -0.665891
 H                 -5.230833     -1.186524      0.665682
 H                 -4.611818      0.240193      1.516912
