# Supplementary material for: From Gel to Crystal: Mechanism of HfO2 and ZrO2 Nanocrystal Synthesis in Benzyl Alcohol
Source: J Am Chem Soc. 2024 Apr 8;146(15):10723–34. doi: 10.1021/jacs.4c00678 (PMC11027147; doi:10.1021/jacs.4c00678)
Supplement: Supplementary file 3 — ja4c00678_si_003.zip [file ja4c00678_si_003.zip › XYZ files/XYZcoordinates_ZrClOBn3_2THF.xyz]

 Zr                -0.040838      0.035243      0.280189
 O                  1.831709     -0.582798     -0.847234
 C                  1.846769     -1.591264     -1.904708
 C                  3.194171     -0.172722     -0.494006
 C                  3.303103     -2.038985     -1.990054
 H                  1.151479     -2.379821     -1.615408
 H                  1.500500     -1.107455     -2.824378
 C                  4.069979     -0.766653     -1.593861
 H                  3.203467      0.916874     -0.449006
 H                  3.408732     -0.583094      0.496385
 H                  3.560098     -2.402466     -2.988542
 H                  3.488563     -2.843613     -1.272342
 H                  4.138850     -0.077720     -2.442704
 H                  5.083529     -0.970279     -1.238764
 O                 -1.861064      0.664809      1.507978
 C                 -2.471278     -0.137427      2.564735
 C                 -2.476343      1.985556      1.430209
 C                 -3.368819      0.838637      3.323521
 H                 -3.037678     -0.939102      2.081322
 H                 -1.660674     -0.561861      3.159463
 C                 -3.765186      1.850306      2.235273
 H                 -1.780092      2.707445      1.868516
 H                 -2.627714      2.212969      0.374497
 H                 -2.804230      1.334446      4.120218
 H                 -4.227003      0.335651      3.776891
 H                 -4.097383      2.809649      2.640729
 H                 -4.563577      1.448037      1.603227
 O                  0.666662      1.896639      0.456122
 C                  1.384811      2.825482      1.213511
 H                  1.875280      2.322197      2.060281
 H                  0.683645      3.560247      1.647785
 C                  2.420175      3.583469      0.397190
 C                  2.296765      3.710899     -0.991591
 C                  3.503727      4.199360      1.037715
 C                  3.235980      4.441831     -1.723225
 H                  1.460524      3.227771     -1.486958
 C                  4.439734      4.934129      0.309116
 H                  3.616430      4.098729      2.115279
 C                  4.308926      5.057666     -1.076416
 H                  3.127532      4.532267     -2.801048
 H                  5.275594      5.403372      0.821372
 H                  5.039178      5.626049     -1.645797
 Cl                 1.187122     -0.435666      2.529841
 O                 -0.650484     -1.872936      0.432706
 C                 -0.632351     -3.058516      1.188640
 H                 -1.643849     -3.494375      1.199058
 H                 -0.348967     -2.830936      2.225705
 C                  0.339452     -4.078077      0.623710
 C                  1.657012     -4.138558      1.097856
 C                 -0.051424     -4.957315     -0.394730
 C                  2.561592     -5.061742      0.567803
 H                  1.964727     -3.454172      1.884229
 C                  0.851524     -5.877294     -0.931547
 H                 -1.074047     -4.923001     -0.763996
 C                  2.161497     -5.932270     -0.449479
 H                  3.576126     -5.108124      0.955109
 H                  0.531671     -6.556456     -1.717366
 H                  2.863234     -6.654102     -0.858355
 O                 -1.069092      0.295902     -1.412586
 C                 -2.064978     -0.392852     -2.131372
 H                 -1.786557     -0.401983     -3.197376
 H                 -2.125063     -1.438539     -1.794900
 C                 -3.423704      0.267166     -1.979067
 C                 -3.593264      1.619340     -2.312536
 C                 -4.525893     -0.450110     -1.502503
 C                 -4.835481      2.237015     -2.171403
 H                 -2.739409      2.184169     -2.676969
 C                 -5.774746      0.163858     -1.363934
 H                 -4.405720     -1.498209     -1.238419
 C                 -5.932006      1.509800     -1.696390
 H                 -4.952415      3.284463     -2.436445
 H                 -6.621648     -0.409394     -0.996216
 H                 -6.900984      1.989663     -1.590582
